# Supplementary material for: Bio-inspired carbon-based artificial muscle with precise and continuous morphing capabilities
Source: Natl Sci Rev. 2024 Nov 8;12(1):nwae400. doi: 10.1093/nsr/nwae400 (PMC11702649; doi:10.1093/nsr/nwae400)
Supplement: nwae400_Supplemental_File [file nwae400_supplemental_file.zip]

Archive with 2 entries (2 files):
- Supplementary data.rar
- Teaser text.docx
